# Supplementary material for: Irregular Antibody Screening Using a Microdroplet Platform
Source: Biosensors (Basel). 2023 Sep 4;13(9):869. doi: 10.3390/bios13090869 (PMC10526156; doi:10.3390/bios13090869)
Supplement: Supplementary file 1 [file biosensors-13-00869-s001.zip]

Archive with 1 entries (1 files):
- biosensors-2531774-supplementary.pdf
